# Supplementary material for: Conventionally Reared Wallon Meat Lambs Carry Transiently Multi-Drug-Resistant Escherichia coli with Reduced Sensitivity to Colistin Before Slaughter
Source: Animals (Basel). 2024 Oct 21;14(20):3038. doi: 10.3390/ani14203038 (PMC11505500; doi:10.3390/ani14203038)
Supplement: Supplementary file 1 [file animals-14-03038-s001.zip]

Archive with 2 entries (2 files):
- Table S1 R3.pdf
- Table S2 R1.xlsx
