# Supplementary material for: Conventionally Reared Wallon Meat Lambs Carry Transiently Multi-Drug-Resistant Escherichia coli with Reduced Sensitivity to Colistin Before Slaughter
Source: Animals (Basel). 2024 Oct 21;14(20):3038. doi: 10.3390/ani14203038 (PMC11505500; doi:10.3390/ani14203038)
Supplement: Supplementary file 1 [file animals-14-03038-s001.zip › Table S2 R1.xlsx]

## Sheet: amrfinder table
Table S2. Genetic elements of 16 isolates from Wallon meat lambs in vivo samples in 2020 and 2021 indicating antimicrobial resistance using the AMRFinderPlus v3.12.8 [22] using the specific E. coli scheme. Time of sampling: Timepoint 1-4, month, year; ESBL: extended-spectrum beta-lactamase-producing E. coli; COLREC: colistin-resistant E. coli; bp: base pairs
Animal ID	Time of sampling	Isolate	Presumptive Species	Contig id	Start (bp)	Stop (bp)	Strand	Gene symbol	Sequence name	Element type	Element subtype	Antimicrobial Class	Antimicrobial Subclass	Method	Target length in base pairs	% Coverage of reference sequence	% Identity to reference sequence	Alignment length in base pairs	Accession of closest sequence	Name of closest sequence
A10	T3 8 2020	7572-8	ESBL	2	88418	89773	+	glpT_E448K	Escherichia fosfomycin resistant GlpT	AMR	POINT	FOSFOMYCIN	FOSFOMYCIN	POINTX	452	100.00	99.78	452	WP_000948731.1	glycerol-3-phosphate transporter GlpT
A10	T3 8 2020	7572-8	ESBL	7	113246	114334	-	pmrB_Y358N	Escherichia colistin resistant PmrB	AMR	POINT	COLISTIN	COLISTIN	POINTX	363	100.00	98.62	363	WP_001300761.1	two-component system sensor histidine kinase PmrB
A10	T3 8 2020	7572-8	ESBL	23	11182	12000	-	lnu(F)	lincosamide nucleotidyltransferase Lnu(F)	AMR	AMR	LINCOSAMIDE	LINCOSAMIDE	EXACTX	273	100.00	100.00	273	WP_000939727.1	lincosamide nucleotidyltransferase Lnu(F)
A10	T3 8 2020	7572-8	ESBL	23	12135	12923	-	aadA2	ANT(3'')-Ia family aminoglycoside nucleotidyltransferase AadA2	AMR	AMR	AMINOGLYCOSIDE	STREPTOMYCIN	BLASTX	263	100.00	99.62	263	WP_071846198.1	ANT(3'')-Ia family aminoglycoside nucleotidyltransferase AadA2
A10	T3 8 2020	7572-8	ESBL	23	15682	16539	+	blaTEM-52	extended-spectrum class A beta-lactamase TEM-52	AMR	AMR	BETA-LACTAM	CEPHALOSPORIN	ALLELEX	286	100.00	100.00	286	WP_015058977.1	extended-spectrum class A beta-lactamase TEM-52
A11	T3 8 2020	7570-9	ESBL	2	386863	388218	-	glpT_E448K	Escherichia fosfomycin resistant GlpT	AMR	POINT	FOSFOMYCIN	FOSFOMYCIN	POINTX	452	100.00	99.78	452	WP_000948731.1	glycerol-3-phosphate transporter GlpT
A11	T3 8 2020	7570-9	ESBL	8	113239	114327	-	pmrB_Y358N	Escherichia colistin resistant PmrB	AMR	POINT	COLISTIN	COLISTIN	POINTX	363	100.00	98.62	363	WP_001300761.1	two-component system sensor histidine kinase PmrB
A11	T3 8 2020	7570-9	ESBL	20	36771	37628	-	blaTEM-52	extended-spectrum class A beta-lactamase TEM-52	AMR	AMR	BETA-LACTAM	CEPHALOSPORIN	ALLELEX	286	100.00	100.00	286	WP_015058977.1	extended-spectrum class A beta-lactamase TEM-52
A11	T3 8 2020	7570-9	ESBL	30	947	1735	+	aadA2	ANT(3'')-Ia family aminoglycoside nucleotidyltransferase AadA2	AMR	AMR	AMINOGLYCOSIDE	STREPTOMYCIN	BLASTX	263	100.00	99.62	263	WP_071846198.1	ANT(3'')-Ia family aminoglycoside nucleotidyltransferase AadA2
A11	T3 8 2020	7570-9	ESBL	30	1870	2688	+	lnu(F)	lincosamide nucleotidyltransferase Lnu(F)	AMR	AMR	LINCOSAMIDE	LINCOSAMIDE	EXACTX	273	100.00	100.00	273	WP_000939727.1	lincosamide nucleotidyltransferase Lnu(F)
A14	T3 8 2020	7544-10	ESBL	2	386863	388218	-	glpT_E448K	Escherichia fosfomycin resistant GlpT	AMR	POINT	FOSFOMYCIN	FOSFOMYCIN	POINTX	452	100.00	99.78	452	WP_000948731.1	glycerol-3-phosphate transporter GlpT
A14	T3 8 2020	7544-10	ESBL	7	113246	114334	-	pmrB_Y358N	Escherichia colistin resistant PmrB	AMR	POINT	COLISTIN	COLISTIN	POINTX	363	100.00	98.62	363	WP_001300761.1	two-component system sensor histidine kinase PmrB
A14	T3 8 2020	7544-10	ESBL	22	11182	12000	-	lnu(F)	lincosamide nucleotidyltransferase Lnu(F)	AMR	AMR	LINCOSAMIDE	LINCOSAMIDE	EXACTX	273	100.00	100.00	273	WP_000939727.1	lincosamide nucleotidyltransferase Lnu(F)
A14	T3 8 2020	7544-10	ESBL	22	12135	12923	-	aadA2	ANT(3'')-Ia family aminoglycoside nucleotidyltransferase AadA2	AMR	AMR	AMINOGLYCOSIDE	STREPTOMYCIN	BLASTX	263	100.00	99.62	263	WP_071846198.1	ANT(3'')-Ia family aminoglycoside nucleotidyltransferase AadA2
A14	T3 8 2020	7544-10	ESBL	22	15682	16539	+	blaTEM-52	extended-spectrum class A beta-lactamase TEM-52	AMR	AMR	BETA-LACTAM	CEPHALOSPORIN	ALLELEX	286	100.00	100.00	286	WP_015058977.1	extended-spectrum class A beta-lactamase TEM-52
A16	T2 7 2020	7553-111	COLREC	2	82988	84343	+	glpT_E448K	Escherichia fosfomycin resistant GlpT	AMR	POINT	FOSFOMYCIN	FOSFOMYCIN	POINTX	452	100.00	99.78	452	WP_000948731.1	glycerol-3-phosphate transporter GlpT
A16	T2 7 2020	7553-111	COLREC	14	29328	30416	+	pmrB_Y358N	Escherichia colistin resistant PmrB	AMR	POINT	COLISTIN	COLISTIN	POINTX	363	100.00	99.45	363	WP_001300761.1	two-component system sensor histidine kinase PmrB
A17	T3 8 2020	7575-12	ESBL	2	88418	89773	+	glpT_E448K	Escherichia fosfomycin resistant GlpT	AMR	POINT	FOSFOMYCIN	FOSFOMYCIN	POINTX	452	100.00	99.78	452	WP_000948731.1	glycerol-3-phosphate transporter GlpT
A17	T3 8 2020	7575-12	ESBL	7	108091	109179	+	pmrB_Y358N	Escherichia colistin resistant PmrB	AMR	POINT	COLISTIN	COLISTIN	POINTX	363	100.00	98.62	363	WP_001300761.1	two-component system sensor histidine kinase PmrB
A17	T3 8 2020	7575-12	ESBL	22	11182	12000	-	lnu(F)	lincosamide nucleotidyltransferase Lnu(F)	AMR	AMR	LINCOSAMIDE	LINCOSAMIDE	EXACTX	273	100.00	100.00	273	WP_000939727.1	lincosamide nucleotidyltransferase Lnu(F)
A17	T3 8 2020	7575-12	ESBL	22	12135	12923	-	aadA2	ANT(3'')-Ia family aminoglycoside nucleotidyltransferase AadA2	AMR	AMR	AMINOGLYCOSIDE	STREPTOMYCIN	BLASTX	263	100.00	99.62	263	WP_071846198.1	ANT(3'')-Ia family aminoglycoside nucleotidyltransferase AadA2
A17	T3 8 2020	7575-12	ESBL	22	15682	16539	+	blaTEM-52	extended-spectrum class A beta-lactamase TEM-52	AMR	AMR	BETA-LACTAM	CEPHALOSPORIN	ALLELEX	286	100.00	100.00	286	WP_015058977.1	extended-spectrum class A beta-lactamase TEM-52
A2	T3 4 2021	6530-126	COLREC	7	38287	39375	+	pmrB_Y358N	Escherichia colistin resistant PmrB	AMR	POINT	COLISTIN	COLISTIN	POINTX	363	100.00	99.45	363	WP_001300761.1	two-component system sensor histidine kinase PmrB
A2	T3 4 2021	6530-126	COLREC	38	37842	39197	-	glpT_E448K	Escherichia fosfomycin resistant GlpT	AMR	POINT	FOSFOMYCIN	FOSFOMYCIN	POINTX	452	100.00	99.56	452	WP_000948731.1	glycerol-3-phosphate transporter GlpT
A20	T1 6 2020	7548-19	ESBL	1	274540	275895	-	glpT_E448K	Escherichia fosfomycin resistant GlpT	AMR	POINT	FOSFOMYCIN	FOSFOMYCIN	POINTX	452	100.00	99.78	452	WP_000948731.1	glycerol-3-phosphate transporter GlpT
A20	T1 6 2020	7548-19	ESBL	30	103	960	+	aac(3)-IId	aminoglycoside N-acetyltransferase AAC(3)-IId	AMR	AMR	AMINOGLYCOSIDE	GENTAMICIN	EXACTX	286	100.00	100.00	286	WP_000557454.1	aminoglycoside N-acetyltransferase AAC(3)-IId
A20	T1 6 2020	7548-19	ESBL	30	5935	6792	+	blaTEM-1	broad-spectrum class A beta-lactamase TEM-1	AMR	AMR	BETA-LACTAM	BETA-LACTAM	ALLELEX	286	100.00	100.00	286	WP_000027057.1	broad-spectrum class A beta-lactamase TEM-1
A20	T1 6 2020	7548-19	ESBL	74	257	601	+	qacEdelta1	quaternary ammonium compound efflux SMR transporter QacE delta 1	STRESS	BIOCIDE	QUATERNARY AMMONIUM	QUATERNARY AMMONIUM	ALLELEX	115	100.00	100.00	115	WP_000679427.1	quaternary ammonium compound efflux SMR transporter QacE delta 1
A20	T1 6 2020	7548-19	ESBL	74	598	1434	+	sul1	sulfonamide-resistant dihydropteroate synthase Sul1	AMR	AMR	SULFONAMIDE	SULFONAMIDE	EXACTX	279	100.00	100.00	279	WP_000259031.1	sulfonamide-resistant dihydropteroate synthase Sul1
A20	T1 6 2020	7548-19	ESBL	76	70	972	+	mph(A)	Mph(A) family macrolide 2'-phosphotransferase	AMR	AMR	MACROLIDE	AZITHROMYCIN/ERYTHROMYCIN/SPIRAMYCIN/TELITHROMYCIN	EXACTX	301	100.00	100.00	301	WP_000219391.1	Mph(A) family macrolide 2'-phosphotransferase
A20	T1 6 2020	7548-19	ESBL	78	3	707	-	aadA2	ANT(3'')-Ia family aminoglycoside nucleotidyltransferase AadA2	AMR	AMR	AMINOGLYCOSIDE	STREPTOMYCIN	PARTIAL_CONTIG_ENDX	235	89.35	100.00	235	WP_001206356.1	ANT(3'')-Ia family aminoglycoside nucleotidyltransferase AadA2
A20	T1 6 2020	7548-19	ESBL	78	1118	1612	-	dfrA12	trimethoprim-resistant dihydrofolate reductase DfrA12	AMR	AMR	TRIMETHOPRIM	TRIMETHOPRIM	EXACTX	165	100.00	100.00	165	WP_001083725.1	trimethoprim-resistant dihydrofolate reductase DfrA12
A20	T3 8 2020	7548-112	COLREC
A20	T3 8 2020	7548-11	ESBL	2	88418	89773	+	glpT_E448K	Escherichia fosfomycin resistant GlpT	AMR	POINT	FOSFOMYCIN	FOSFOMYCIN	POINTX	452	100.00	99.78	452	WP_000948731.1	glycerol-3-phosphate transporter GlpT
A20	T3 8 2020	7548-11	ESBL	7	108095	109183	+	pmrB_Y358N	Escherichia colistin resistant PmrB	AMR	POINT	COLISTIN	COLISTIN	POINTX	363	100.00	98.62	363	WP_001300761.1	two-component system sensor histidine kinase PmrB
A20	T3 8 2020	7548-11	ESBL	22	36771	37628	-	blaTEM-52	extended-spectrum class A beta-lactamase TEM-52	AMR	AMR	BETA-LACTAM	CEPHALOSPORIN	ALLELEX	286	100.00	100.00	286	WP_015058977.1	extended-spectrum class A beta-lactamase TEM-52
A20	T3 8 2020	7548-11	ESBL	31	947	1735	+	aadA2	ANT(3'')-Ia family aminoglycoside nucleotidyltransferase AadA2	AMR	AMR	AMINOGLYCOSIDE	STREPTOMYCIN	BLASTX	263	100.00	99.62	263	WP_071846198.1	ANT(3'')-Ia family aminoglycoside nucleotidyltransferase AadA2
A20	T3 8 2020	7548-11	ESBL	31	1870	2688	+	lnu(F)	lincosamide nucleotidyltransferase Lnu(F)	AMR	AMR	LINCOSAMIDE	LINCOSAMIDE	EXACTX	273	100.00	100.00	273	WP_000939727.1	lincosamide nucleotidyltransferase Lnu(F)
A4	T1 6 2020	7579-5	ESBL	1	386860	388215	-	glpT_E448K	Escherichia fosfomycin resistant GlpT	AMR	POINT	FOSFOMYCIN	FOSFOMYCIN	POINTX	452	100.00	99.78	452	WP_000948731.1	glycerol-3-phosphate transporter GlpT
A4	T1 6 2020	7579-5	ESBL	7	108138	109226	+	pmrB_Y358N	Escherichia colistin resistant PmrB	AMR	POINT	COLISTIN	COLISTIN	POINTX	363	100.00	98.62	363	WP_001300761.1	two-component system sensor histidine kinase PmrB
A4	T1 6 2020	7579-5	ESBL	26	11182	12000	-	lnu(F)	lincosamide nucleotidyltransferase Lnu(F)	AMR	AMR	LINCOSAMIDE	LINCOSAMIDE	EXACTX	273	100.00	100.00	273	WP_000939727.1	lincosamide nucleotidyltransferase Lnu(F)
A4	T1 6 2020	7579-5	ESBL	26	12135	12923	-	aadA2	ANT(3'')-Ia family aminoglycoside nucleotidyltransferase AadA2	AMR	AMR	AMINOGLYCOSIDE	STREPTOMYCIN	BLASTX	263	100.00	99.62	263	WP_071846198.1	ANT(3'')-Ia family aminoglycoside nucleotidyltransferase AadA2
A4	T1 6 2020	7579-5	ESBL	26	15682	16539	+	blaTEM-52	extended-spectrum class A beta-lactamase TEM-52	AMR	AMR	BETA-LACTAM	CEPHALOSPORIN	ALLELEX	286	100.00	100.00	286	WP_015058977.1	extended-spectrum class A beta-lactamase TEM-52
A4	T3 8 2020	7579-39	ESBL	32	5868	6656	+	sul3	sulfonamide-resistant dihydropteroate synthase Sul3	AMR	AMR	SULFONAMIDE	SULFONAMIDE	EXACTX	263	100.00	100.00	263	WP_000034420.1	sulfonamide-resistant dihydropteroate synthase Sul3
A4	T3 8 2020	7579-39	ESBL	32	7842	8171	-	qacL	quaternary ammonium compound efflux SMR transporter QacL	STRESS	BIOCIDE	QUATERNARY AMMONIUM	QUATERNARY AMMONIUM	EXACTX	110	100.00	100.00	110	WP_000800531.1	quaternary ammonium compound efflux SMR transporter QacL
A4	T3 8 2020	7579-39	ESBL	32	8344	9132	-	aadA1	ANT(3'')-Ia family aminoglycoside nucleotidyltransferase AadA1	AMR	AMR	AMINOGLYCOSIDE	STREPTOMYCIN	BLASTX	263	100.00	99.62	263	WP_001206316.1	ANT(3'')-Ia family aminoglycoside nucleotidyltransferase AadA1
A4	T3 8 2020	7579-39	ESBL	32	9228	10484	-	cmlA1	chloramphenicol efflux MFS transporter CmlA1	AMR	AMR	PHENICOL	CHLORAMPHENICOL	EXACTX	419	100.00	100.00	419	WP_000095725.1	chloramphenicol efflux MFS transporter CmlA1
A4	T3 8 2020	7579-39	ESBL	32	10749	11537	-	aadA2	ANT(3'')-Ia family aminoglycoside nucleotidyltransferase AadA2	AMR	AMR	AMINOGLYCOSIDE	STREPTOMYCIN	EXACTX	263	100.00	100.00	263	WP_001261740.1	ANT(3'')-Ia family aminoglycoside nucleotidyltransferase AadA2
A4	T3 8 2020	7579-39	ESBL	32	11658	12521	-	blaCARB-2	PSE family carbenicillin-hydrolyzing class A beta-lactamase CARB-2	AMR	AMR	BETA-LACTAM	BETA-LACTAM	ALLELEX	288	100.00	100.00	288	WP_001931474.1	PSE family carbenicillin-hydrolyzing class A beta-lactamase CARB-2
A4	T3 8 2020	7579-39	ESBL	32	12689	13159	-	dfrA16	trimethoprim-resistant dihydrofolate reductase DfrA16	AMR	AMR	TRIMETHOPRIM	TRIMETHOPRIM	EXACTX	157	100.00	100.00	157	WP_032490158.1	trimethoprim-resistant dihydrofolate reductase DfrA16
A4	T3 8 2020	7579-39	ESBL	32	19675	20871	+	tet(A)	tetracycline efflux MFS transporter Tet(A)	AMR	AMR	TETRACYCLINE	TETRACYCLINE	EXACTX	399	100.00	100.00	399	WP_000804064.1	tetracycline efflux MFS transporter Tet(A)
A5	T3 4 2021	7632-127	COLREC	1	59272	60627	-	glpT_E448K	Escherichia fosfomycin resistant GlpT	AMR	POINT	FOSFOMYCIN	FOSFOMYCIN	POINTX	452	100.00	99.56	452	WP_000948731.1	glycerol-3-phosphate transporter GlpT
A5	T3 4 2021	7632-127	COLREC	12	34396	35484	+	pmrB_Y358N	Escherichia colistin resistant PmrB	AMR	POINT	COLISTIN	COLISTIN	POINTX	363	100.00	99.45	363	WP_001300761.1	two-component system sensor histidine kinase PmrB
A6	T2 3 2021	7639-125	COLREC	1	82998	84353	+	glpT_E448K	Escherichia fosfomycin resistant GlpT	AMR	POINT	FOSFOMYCIN	FOSFOMYCIN	POINTX	452	100.00	99.34	452	WP_000948731.1	glycerol-3-phosphate transporter GlpT
A6	T2 3 2021	7639-125	COLREC	16	72098	73186	-	pmrB_Y358N	Escherichia colistin resistant PmrB	AMR	POINT	COLISTIN	COLISTIN	POINTX	363	100.00	99.72	363	WP_001300761.1	two-component system sensor histidine kinase PmrB
A8	T3 4 2021	7674-128	COLREC	1	82998	84353	+	glpT_E448K	Escherichia fosfomycin resistant GlpT	AMR	POINT	FOSFOMYCIN	FOSFOMYCIN	POINTX	452	100.00	99.34	452	WP_000948731.1	glycerol-3-phosphate transporter GlpT
A8	T3 4 2021	7674-128	COLREC	16	72346	73434	-	pmrB_Y358N	Escherichia colistin resistant PmrB	AMR	POINT	COLISTIN	COLISTIN	POINTX	363	100.00	99.72	363	WP_001300761.1	two-component system sensor histidine kinase PmrB
A9	T3 4 2021	7676-129	COLREC	1	139767	141122	-	glpT_E448K	Escherichia fosfomycin resistant GlpT	AMR	POINT	FOSFOMYCIN	FOSFOMYCIN	POINTX	452	100.00	99.56	452	WP_000948731.1	glycerol-3-phosphate transporter GlpT
A9	T3 8 2020	7573-23	ESBL	2	386863	388218	-	glpT_E448K	Escherichia fosfomycin resistant GlpT	AMR	POINT	FOSFOMYCIN	FOSFOMYCIN	POINTX	452	100.00	99.78	452	WP_000948731.1	glycerol-3-phosphate transporter GlpT
A9	T3 8 2020	7573-23	ESBL	7	108091	109179	+	pmrB_Y358N	Escherichia colistin resistant PmrB	AMR	POINT	COLISTIN	COLISTIN	POINTX	363	100.00	98.62	363	WP_001300761.1	two-component system sensor histidine kinase PmrB
A9	T3 8 2020	7573-23	ESBL	23	36771	37628	-	blaTEM-52	extended-spectrum class A beta-lactamase TEM-52	AMR	AMR	BETA-LACTAM	CEPHALOSPORIN	ALLELEX	286	100.00	100.00	286	WP_015058977.1	extended-spectrum class A beta-lactamase TEM-52
A9	T3 8 2020	7573-23	ESBL	33	947	1735	+	aadA2	ANT(3'')-Ia family aminoglycoside nucleotidyltransferase AadA2	AMR	AMR	AMINOGLYCOSIDE	STREPTOMYCIN	BLASTX	263	100.00	99.62	263	WP_071846198.1	ANT(3'')-Ia family aminoglycoside nucleotidyltransferase AadA2
A9	T3 8 2020	7573-23	ESBL	33	1870	2688	+	lnu(F)	lincosamide nucleotidyltransferase Lnu(F)	AMR	AMR	LINCOSAMIDE	LINCOSAMIDE	EXACTX	273	100.00	100.00	273	WP_000939727.1	lincosamide nucleotidyltransferase Lnu(F)
